# Supplementary material for: Temporal morphogen gradient-driven neural induction shapes single expanded neuroepithelium brain organoids with enhanced cortical identity
Source: Nat Commun. 2023 Nov 28;14:7361. doi: 10.1038/s41467-023-43141-1 (PMC10684874; doi:10.1038/s41467-023-43141-1)
Supplement: Supplementary file 7 — Source Data File [file 41467_2023_43141_MOESM7_ESM.xlsx]

## Sheet: Figure 1d
	Organoids circularity
	CO with H1 hESC line						ENO with H1 hESC line						CO with H9 hESC line						ENO with H9 hESC line						CO with H14 hESC line						ENO with H14 hESC line
Day	7	10	14	20	25		7	10	14	20	25		7	10	14	20	25		7	10	14	20	25		7	10	14	20	25		7	10	14	20	25
	0.97	0.98	0.91	0.93	0.95		0.99	0.97	0.97	0.93	0.59		0.976	0.988	0.974	0.985	0.975		0.537	0.905	0.568	0.333	0.365		0.972	0.86	0.771	0.647	0.588		0.981	0.873	0.846	0.785	0.454
	0.99	0.96	0.89	0.95	0.87		0.99	0.78	0.78	0.77	0.77		0.963	0.984	0.978	0.962	0.886		0.649	0.891	0.378	0.443	0.509		0.973	0.876	0.707	0.61	0.581		0.744	0.86	0.614	0.475	0.47
	0.98	0.96	0.9	0.98	0.89		1	0.93	0.93	0.48	0.88		0.959	0.983	0.978	0.91	0.838		0.521	0.942	0.649	0.723	0.676		0.972	0.951	0.973	0.934	0.881		0.971	0.575	0.434	0.625	0.534
	0.98	0.96	0.9	0.94	0.89		0.99	0.95	0.95	0.72	0.46		0.972	0.987	0.986	0.873	0.851		0.95	0.837	0.476	0.649	0.748		0.97	0.941	0.656	0.778	0.727		0.962	0.691	0.578	0.555	0.608
	0.97	0.96	0.92	0.98	0.88		0.98	0.87	0.87	0.35	0.57		0.945	0.985	0.978	0.977	0.906		0.956	0.939	0.843	0.37	0.442		0.969	0.928	0.969	0.838	0.83		0.854	0.721	0.589	0.689	0.488
	0.96	0.95	0.91	0.93	0.92		0.77	0.73	0.73	0.91	0.54		0.952	0.987	0.922	0.905	0.897		0.979	0.928	0.701	0.351	0.355		0.974	0.953	0.907	0.836	0.801		0.936	0.804	0.603	0.556	0.569
	0.99	0.98	0.87	0.72	0.9		0.98	0.98	0.98	0.57	0.62		0.969	0.983	0.979	0.956	0.935		0.862	0.964	0.677	0.925	0.689		0.977	0.978	0.967	0.819	0.824		0.968	0.752	0.583	0.44	0.587
	0.99	0.98	0.9	0.91	0.96		0.98	0.98	0.98	0.78	0.55		0.944	0.987	0.973	0.969	0.896		0.915	0.875	0.637	0.808	0.447		0.97	0.974	0.965	0.855			0.97	0.849	0.582	0.759	0.601
	0.99	0.98	0.94	0.69	0.95		0.99	0.88	0.88	0.55	0.51		0.97	0.974	0.962	0.959	0.941		0.729	0.972	0.644	0.586	0.827		0.978	0.972	0.923				0.892	0.766	0.589	0.503	0.462
	0.98	0.98	0.91	0.84	0.85		0.99	0.92	0.92	0.54	0.35		0.971	0.977	0.97	0.96	0.847		0.978	0.855	0.446	0.82	0.807		0.969	0.975	0.971				0.956	0.609	0.502	0.78	0.801
	0.98	0.97	0.84	0.87	0.9		0.99	0.76	0.76	0.47	0.48		0.969	0.98	0.971	0.893	0.808			0.938	0.692	0.921	0.599		0.972	0.966	0.864				0.946	0.796	0.756	0.679	0.459
	0.98	0.96	0.87	0.83	0.86		0.99	0.91	0.91	0.38	0.52		0.967	0.976	0.961	0.858	0.826			0.741	0.848	0.66	0.614		0.976	0.972	0.927				0.76	0.776	0.593	0.542	0.382
	0.99	0.95	0.85	0.92	0.77		0.99	0.75	0.75	0.47	0.46		0.971	0.972	0.964	0.891	0.82			0.717	0.79	0.572			0.972	0.924	0.909				0.971	0.853	0.61	0.335	0.59
	0.98	0.95	0.83	0.81	0.75		0.98	0.87	0.87	0.51	0.77		0.977	0.978	0.974	0.877	0.845			0.729	0.846										0.975	0.587	0.611	0.409	0.438
	0.99	0.97	0.84	0.88	0.76		0.91	0.94	0.94	0.78	0.47		0.958	0.982	0.963	0.846	0.815			0.925	0.844				n=13	n=13	n=13	n=8	n=7		0.972	0.723	0.631	0.39	0.403
	0.97	0.98	0.78	0.9	0.82		0.98	0.98	0.98	0.54	0.69		0.929	0.97	0.974	0.885	0.829			0.955	0.971										0.977	0.65	0.6	0.502	0.55
	0.98	0.95	0.82	0.89	0.83		0.98	0.44	0.44	0.45	0.47		0.968	0.978	0.975	0.902	0.878			0.958	0.708										0.971	0.97	0.955	0.489
	0.98	0.96	0.86	0.798	0.61		0.98	0.61	0.61	0.72	0.54		0.972	0.978	0.966	0.817	0.69			0.935	0.949										0.939	0.816	0.611
	0.98	0.94	0.87	0.845	0.86		0.98	0.53	0.53	0.64	0.42		0.974	0.985	0.968	0.907	0.823			0.906	0.793										0.678	0.823	0.961
	0.978	0.951	0.78	0.815	0.78		0.91	0.62	0.62	0.58	0.44		0.952	0.966	0.979	0.878	0.812			0.769	0.619										0.935	0.974	0.443
	0.978	0.917	0.81	0.809	0.64		0.99	0.84	0.84	0.57	0.61		0.972	0.981	0.969	0.851	0.856			0.978	0.734										0.982	0.973	0.595
	0.979	0.937	0.84	0.854	0.86		0.98	0.88	0.88	0.46	0.64		0.97	0.95	0.96	0.912	0.904														0.975	0.926	0.652
	0.979	0.935	0.916	0.789	0.95		0.86	0.79	0.79	0.382	0.41			0.983	0.976	0.867	0.865		n=10	n=21	n=21	n=13	n=12								0.641	0.707	0.57
	0.98	0.926	0.976	0.82	0.86		0.99	0.75	0.75	0.751	0.39			0.981	0.982																0.973	0.974	0.644
	0.984	0.94	0.877	0.791	0.786		0.99	0.92	0.92	0.317	0.56			0.975	0.962				ENO H9	ENO H9	ENO H9	ENO H9	ENO H9								0.957	0.955	0.604
	0.978	0.958	0.894	0.749	0.613		0.99	0.85	0.85	0.263	0.39			0.983	0.93				vs CO H9	vs CO H9	vs CO H9	vs CO H9	vs CO H9								0.973	0.973	0.425
	0.982	0.951	0.903	0.895	0.748		0.99	0.7	0.7	0.396	0.59			0.98	0.955				p = 0.0003	p < 0.0001	p < 0.0001	p < 0.0001	p < 0.0001								0.862	0.977	0.457
	0.981	0.911	0.902	0.798	0.728		0.99	0.87	0.87	0.355	0.52			0.981	0.977																0.938	0.963	0.715
	0.979	0.986	0.867	0.784	0.745		0.99	0.644	0.644	0.512	0.55			0.981	0.976																0.976	0.965	0.396
	0.973	0.928	0.862	0.734	0.741		0.988	0.607	0.607	0.49	0.55			0.974	0.95																0.968	0.971	0.616
	0.98	0.973	0.875	0.692	0.67		0.844	0.896	0.896	0.49	0.616			0.975	0.943																0.975	0.967	0.491
	0.975	0.846	0.935	0.788	0.755		0.912	0.745	0.745	0.44	0.419			0.981	0.959
	0.948	0.944	0.902	0.785	0.784		0.641	0.653	0.653	0.47	0.623				0.943																n=31	n=31	n=31	n=17	n=16
	0.984	0.932	0.883	0.798	0.807		0.857	0.699	0.699	0.53	0.464
	0.98	0.954	0.936	0.817	0.778		0.751	0.693	0.693	0.79	0.431		n=22	n=32	n=33	n=23	n=23														ENO H14	ENO H14	ENO H14	ENO H14	ENO H14
	0.976	0.987	0.918	0.759			0.793	0.663	0.663	0.498	0.422																				vs CO H14	vs CO H14	vs CO H14	vs CO H14	vs CO H14
	0.982	0.986	0.914	0.781			0.723	0.896	0.896	0.817																					p = 0.0549	p = 0.0044	p < 0.0001	p = 0.0004	p = 0.0002
	0.972	0.98	0.861	0.847			0.958	0.955	0.955	0.596
	0.957	0.976	0.975	0.735			0.752	0.607	0.607	0.508
	0.966	0.983	0.964	0.867			0.515	0.534	0.534	0.343
	0.961	0.972	0.965				0.677	0.806	0.806	0.58
	0.967	0.98	0.937				0.986	0.697	0.697
	0.975	0.978	0.966				0.68	0.923	0.923
	0.934	0.983	0.95				0.97	0.836	0.836
	0.976	0.981	0.967				0.943	0.864	0.864
	0.964	0.969	0.97				0.917	0.699	0.699
			0.961				0.869	0.808	0.808
			0.96				0.891	0.877	0.877
			0.971				0.571	0.708	0.708
							0.637	0.911	0.911
	n=46	n=46	n=49	n=40	n=35		0.833	0.535	0.535
							0.976	0.881	0.881
							0.876	0.885	0.885
							0.575	0.811	0.811
							0.971	0.708	0.708
							0.7	0.69	0.69
							0.943	0.858	0.858
							0.531	0.98	0.98
							0.629	0.657	0.657
							0.887	0.783	0.783
							0.599	0.941	0.941
							0.653	0.664	0.664
							0.923	0.833	0.833
							0.984	0.639	0.639
							0.71	0.932	0.932
							0.711	0.942	0.942
							0.82	0.841	0.841
							0.784	0.817	0.817
							0.959	0.627	0.627
							0.753	0.961	0.961
							0.718	0.702	0.702
							0.838	0.946	0.946
							0.789
							n=73	n=72	n=72	n=41	n=36
							ENO H1	ENO H1	ENO H1	ENO H1	ENO H1
							vs CO H1	vs CO H1	vs CO H1	vs CO H1	vs CO H1
							p < 0.0001	p < 0.0001	p < 0.0001	p < 0.0001	p < 0.0001

## Sheet: Figure 1e
	Organoids perimeter
Day	CO with H1 hESC line						ENO with H1 hESC line						CO with H9 hESC line						ENO with H9 hESC line						CO with H14 hESC line						ENO with H14 hESC line
	7	10	14	20	25		7	10	14	20	25		7	10	14	20	25		7	10	14	20	25		7	10	14	20	25		7	10	14	20	25
	2277.69	2861.35	4122.93	4927.81	4839.3		2317.73	2571.58	3555.65	4515.93	6098.94		1889.62	2591.27	3424.36	4194.36	4329.7		3372.8	2680.19	4825.18	7800.78	10443.3		1889.76	2929.27	3873.91	5454.68	6503.85		1882.47	2769.47	3480.78	5151.03	7108.4
	2306.37	2985.93	4139.53	5474.88	5254.26		2041.34	2784.32	4512.13	5528.97	5686.61		1968.04	2505.22	3559.02	4451.88	5061.78		3031.44	2686.29	5859.75	7086.1	7554.37		1901.45	2759.81	4020.25	5595.12	6168.49		2298.3	2917.21	4212.62	6904.08	8763.45
	2244.54	2924.69	4191.88	5049.04	5184.22		2305.44	2624.29	4277.66	7212.99	4991.12		1939.8	2466.28	3535.26	4607.84	5066.41		3412.9	2592.84	4567.52	5395.47	6148.68		1877.38	2705.88	3228.46	4540.48	4863.61		1864.22	3553.78	5312.33	5844.03	7074.59
	2230.04	2965.18	4093.83	5616.2	5679.63		2197.74	2824.08	4078.23	6084.33	8578.08		1877.13	2425.56	3472.2	4342.83	4770.55		2105.21	2755.38	5403.08	5915.6	6144.84		1903.53	2746.5	4279.56	4964.26	5457.91		1867.18	3128.22	4379.99	6792.45	7346.25
	2245.92	3029.16	4093.48	5563.02	6028.44		2217.04	2854.75	4130.34	9139.62	6875.84		1910.09	2384.27	3482.83	4126.33	4477.32		2220.98	2550.22	3764.63	4537.72	5930.46		1947.8	2824.39	3419.14	4522.55	5129.68		2083.31	3192.96	4511.49	5767.17	7594.92
	2291.73	3075.94	4194.14	5499.06	5953.2		2663.5	3258.74	4981.72	5297.64	7722.99		1954.79	2468.99	3636.77	4543.03	5071.53		2096.46	2717.26	4560	5043.48	7244.65		1891.88	2701.23	3329.49	4543.85	4998.3		1922.69	2971.54	4329.74	6196.75	7285.34
	1940.11	2517.22	4018.62	5951.76	5953.08		2291.56	2350.24	4648.66	6023.08	6323.35		1840.28	2493.13	3516.03	4609.18	4940.01		2415.64	2955.34	3869.63	5977.2	5267.54		1714.1	2013.12	3045.31	4523.41	4657.71		1904.55	3144.3	4650.42	7632.02	7402.35
	1869.76	2751.74	3754.13	5124.86	5427.39		1980.54	2234.98	4022.49	5496.41	7578.9		1863.58	2358.13	3471.01	4157.81	4471.05		2263.45	2986.61	4061.33	4910.32	5429.81		1707.28	2038.9	3047.72	3964.12			1899.79	2679.07	4470.14	5034.94	6496.01
	1908.25	2643.92	3546.31	5562.62	5682.61		1991.76	2852.64	3984.66	6136.79	7568.47		2021.65	2498.34	3417.21	4095.58	4637.63		2602.32	2990.65	3977.39	4756.04	7082.65		1694.67	1998.54	3033.31				1910.01	2839.44	4383.09	6605.35	7026.06
	1895.01	2996.28	3628.6	5407.58	4732.99		2040.83	3120.37	5612.82	7240.3	10345.6		1862.38	2370.47	3681.09	4500.13	5144.95		2086.13	2244.96	3398.96	5842.82	6988.67		1639.19	1923.28	3058.67				1870.81	3404.17	4808.83	5504.57	5890.39
	1953.18	2893.49	3772.53	5399.39	4548.32		2033.2	3185.65	4425.71	7709.39	8398.75		1975.46	2245.59	3346.01	4478.11	5228.76			2334.53	3503.94	6368.53			1759.13	2078.69	3413.88				1967.1	2988.38	3736.48	6534.74	7639.2
	2000.29	2861.77	3950.21	5493	4977.55		2079.15	2895.33	4671.16	9014.59	7851.58		2104.09	2214.75	3292.88	4867.32	5402.44			2194.98	3695.74				1718.45	2074.56	3051.61				2279.31	3090.76	4570.64	6017.24	7757.65
	2028.83	3096.9	4330.92	5255.42	5731.15		2018.75	3220.93	4478.03	7941.05	9040.45		2079.42	2185.89	3375.16	4876.02	5617.34			2323.46	3249.39				1745.13	2076.36	3209.98				1830.99	2770.61	4387.69	6049.16	8634.04
	2024.24	2975.71	4215.74	5431.44	5908.13		2041.33	2803.04	4573.88	7224.97	6707.99		2051.2	2249.71	3242.55	4830.42	5369.62			2413.41	3640.72										1886.02	3453.14	4356.71	6889.56	8162.99
	2131.8	2601.54	4024.84	4703.52	5929.71		2034.91	3139.8	6041.23	5851.82	9527.19		2039.81	2234.93	3113.67	4767.8	5296.49			2740.82	4235.07				n=13	n=13	n=13	n=8	n=7		1852.11	3003.61	4138.27	7303.33	7253.5
	2248.09	2478.41	4585.85	4467.11	6064.57		1983.13	2811.49	4354.45	7628.5	7499.71		2073	2212.44	3286.45	4398.77	5264.23			2211.34	3846.74										1932.65	3464.92	4463.33	7009.67	8214.26
	2194.76	2616.64	3820.78	4539.03	6085.12		2048.8	4363.68	4344.5	8505.2	7325.83		2010.04	2166.9	3184.67	4815.19	5331.07														1937	2591.69	3127.65	7264.48
	2255.52	2624.66	3521.32	5093.3	6431.3		1981.17	4015.53	4129.47	5600.74	6921.79		2007.44	2155.1	3251.78	5235.31	5550		n=10	n=16	n=16	n=11	n=10								1946.54	2929.96	4332.43
	2200.34	2496.41	3776.65	4647.88	5828.09		2042.56	4456.02	5275.56	5959.22	9031.51		1888.22	2438.08	3154.2	4812.85	5514.65		ENO H9	ENO H9	ENO H9	ENO H9	ENO H9								2608.62	3226.99	3648.41
	1819.86	2823.08	3807.24	5138.4	6011.45		2117.44	4148.03	4690.39	6178.58	8053.13		1957.5	2217.62	3363.84	4428.22	5173.86		vs CO H9	vs CO H9	vs CO H9	vs CO H9	vs CO H9								1963.66	2258.07	4956.66
	1742.07	2609.62	3885.73	5475.84	6427.49		2096.36	3338.09	5666.74	5879.74	7564.05		1868.21	2356.57	3260.28	4874.49	5355.99		p < 0.0001	p = 0.0002	p < 0.0001	p < 0.0001	p < 0.0001								1900.05	2254.26	4396.59
	1796.53	2800.88	3685.06	5261.05	5133.05		2046.86	3283.42	4555.82	7684.02	7492.03		1907.89	2535.19	3488.72	4318.49	4695.22														1851.22	2280.56	4147.58
	2038.67	3273.2	3764.01	4640.12	5068.34		2341.02	2954.17	5566.64	8411.6	11185.2			2446.83	3552.88	4685.67	5123.25														2485.65	2776.82	4688.22
	1796.49	2714.3	3420.18	5178.82	5728.08		2288.06	2980.61	3934.59	5286.6	11470.7			2425.54	3471.16																1865.51	2175.24	3832.57
	1839.73	2783.31	3945.6	5383.86	6289.62		2256.04	2646.97	4441.86	8729.65	8105.56			2354.29	3500.79																1935.9	2311.32	4108.62
	1791.54	2544.1	4579.73	5105.89	7287.41		2249.17	2805.68	4768.67	11145.9	11071			2435.03	3460.69																1852.18	2198.65	4957.32
	1840.9	2838.02	3617.64	4412.28	6583.03		2256.75	3145.76	4260.16	7115.96	7381.08			2398.67	3500.9																2060.96	2239.69	5063.51
	1842.04	2851.33	3892.96	4562.07	6614.37		2281.31	2644.26	5012.46	8170.26	8576.37			2384.63	3506.75																1955.15	2279.53	3883.41
	1808.38	2699.36	3858.41	5561.09	6418.29		2260.72	3359.75	5479.86	6524.67	8623.55			2269.68	3467.93																1877.12	2213.47	5475.35
	1774.25	2721	4142.94	5781.84	6464.9		1900.66	3632.84	4802.18	7120.68	7592.69			2284.42	3367.75																1887.44	2260.49	4026.04
	1799.71	2790.16	4078.84	5803.09	6271.34		2172.42	3040.68	5414.44	8336.4				2151.33	3310.8																1849.94	2179.34	4760.4
	1782.2	3001.93	3535.21	5473.05	5504.57		2194.24	3501.32	4864.96	9236.96				2340.8	3291.87
	1832.7	2601.53	3853.28	5422.39	6365.48		2705.24	3335.59	5580.94	8091.5					3391.14																n=31	n=31	n=31	n=17	n=16
	1824.67	2826.1	3908.65	5316.07	5884.76		2050.07	3906.46	5713.27	7283.15																					ENO H14	ENO H14	ENO H14	ENO H14	ENO H14
	1828.47	2732.11	3520.52	5441	6440.48		2654.17	3753.13	6580.68				n=22	n=32	n=33	n=23	n=23														vs CO H14	vs CO H14	vs CO H14	vs CO H14	vs CO H14
	2439.81	3652.99	3555.45	5231.15			2544.45	4063.1	3730.96																						p = 0.0030	p = 0.0104	p < 0.0001	p < 0.0001	p < 0.0001
	2460.42	3754.85	3754.42	4779.41			2741.58	2879.21	4619.12
	2497.11	3831.81	3879.63	5158.74			1988.11	2710.93	6371.26
	2566.08	3896.44	4268.51	5114.01			2454.34	4307.19	6505.43
	2527.48	3856.71	4173.55	5233.83			3325.28	4421.51	4664.98
	2582.34	3826.69	4368.78				2737.15	2901.2	6540.96
	2400.41	3600.35	4569.02				1888.37	3596.53	3873.92
	2356.11	3400.76	4451.6				2432.73	2775.67	4450.72
	2627.43	3923.76	4499.86				2031.51	3216.72	4598.02
	2545.59	3685.74	4191.83				2065.81	2842.22	5525.77
	2560.8	3920.36	4101.07				1936.24	3940.22	4316.08
			4518.78				2471.49	3245.71	5796.91
			4336.6				2178.52	3266.67	4935.19
			4523.37				2886.32	3370.44	5204.57
							2570.35	3201.43	4267.3
	n=46	n=46	n=49	n=40	n=35		2463.79	3696.59	5478.88
							1876.96	3488.23	5445.98
							2655.35	3357.43	6468.01
							3117.28	2991.52	4854.5
							1955.04	3641.26	4374.2
							2444.57	3328.55	5411.33
							1984.49	3485.64	4206.21
							3116.45	3071.99	5922.74
							2887.31	3732.49	5779.74
							2065.03	3722.15	5044.67
							3052.01	3200.86	5330.59
							2911.06	4688.73	4924.49
							2980.42	3875.28	5261.81
							2493.44	4691.09	5289.85
							3185.39	4315.54	5839.95
							3595.34	4436.92	5377.12
							3721.67	4195.9	5420.4
							3030.54	3888.92	5151.82
							2498.07	4736.42	6125.01
							2909.7	3909.97	5485.05
							3166.06	4827.38
							3021.48	3991.38
							3039.39
							n=73	n=72	n=71	n=34	n=30
							ENO H1	ENO H1	ENO H1	ENO H1	ENO H1
							vs CO H1	vs CO H1	vs CO H1	vs CO H1	vs CO H1
							p < 0.0001	p = 0.0003	p < 0.0001	p < 0.0001	p < 0.0001

## Sheet: Figure 1h
	% of formed ENOs/batch
	H1	H9	H14
	77.77	54.54	100
	78.57	40.9	100
	20	38.46
	21.43
	40
	95.83
	70
	100
	83.33
	80
	62.5
	60
	63.46
	55.5
	53.57

## Sheet: Figure 2c
	% of formed no SB43/batch
	H1	H9	H14
	100	50	100
	41.66	45.45	100
	100	54.16
	100	43.33
	66.66	69.23
	80
	85.71
	77.7
	55.5
	64.28

## Sheet: Figure 2d
	Organoid circularity
	CO						full SB43						ENO						no SB43
Day	7	10	14	20	25		7	10	14	20	25		7	10	14	20	25		7	10	14	20	25
	0.99	0.98	0.87	0.72	0.88		0.99	0.96	0.86	0.98	0.93		0.98	0.88	0.47	0.54	0.35		0.99	0.9	0.75	0.58	0.47
	0.99	0.98	0.9	0.91	0.92		0.99	0.95	0.89	0.96	0.98		0.99	0.92	0.7	0.47	0.48		0.99	0.91	0.8	0.43	0.61
	0.99	0.98	0.94	0.69	0.9		0.99	0.96	0.9	0.96	0.97		0.99	0.76	0.62	0.38	0.52		0.99	0.9	0.49	0.36	0.41
	0.98	0.951	0.91	0.84	0.77		0.99	0.94	0.85	0.98	0.96		0.99	0.91	0.69	0.47	0.46		0.99	0.96	0.49	0.42	0.89
	0.978	0.917	0.84	0.798	0.75		0.99	0.94	0.88	0.96	0.82		0.99	0.75	0.69	0.51	0.42		0.99	0.95	0.78	0.6	0.64
	0.978	0.937	0.87	0.845	0.76		0.99	0.96	0.86	0.96	0.42		0.99	0.87	0.39	0.47	0.74		0.99	0.89	0.96	0.9	0.84
	0.979	0.935	0.916	0.815	0.82		0.99	0.96	0.9	0.97	0.61		0.99	0.92	0.69	0.55	0.56		0.99	0.93	0.92	0.64	0.89
	0.979	0.926	0.976	0.809	0.83		0.99	0.97	0.93	0.95	0.57		0.99	0.91	0.58	0.82	0.77		0.99	0.87	0.71	0.41	0.88
	0.98	0.94	0.877	0.854	0.61		0.99	0.95	0.89	0.78	0.75		0.99	0.89	0.87	0.48	0.56		0.99	0.91	0.83	0.66	0.48
	0.984	0.958	0.894	0.789	0.86		0.99	0.95	0.81	0.55	0.84		0.99	0.89	0.6	0.91	0.44		0.98	0.98	0.64	0.51	0.59
	0.978	0.951	0.903	0.82	0.78		0.99	0.95	0.81	0.66	0.46		0.99	0.92	0.63	0.68	0.68		0.99	0.96	0.67	0.9	0.37
	0.982	0.911	0.902	0.791	0.64		0.99	0.93	0.94	0.47	0.86		0.99	0.91	0.76	0.48	0.36		0.96	0.95	0.98	0.9	0.65
	0.981	0.986	0.867	0.749	0.86		0.99	0.83	0.95	0.61	0.86		0.99	0.96	0.89	0.43	0.52		0.976	0.9	0.97	0.9	0.6
	0.979	0.928	0.862	0.895	0.95		0.99	0.83	0.76	0.83	0.84		0.99	0.87	0.68	0.8	0.49		0.98	0.96	0.97	0.94	0.51
	0.973	0.973	0.875	0.798	0.86		0.99	0.81	0.85	0.8	0.918		0.99	0.91	0.72	0.53	0.88		0.967	0.95	0.92	0.7	0.33
	0.98	0.846	0.935	0.784	0.786		0.99	0.9	0.64	0.99	0.945		0.99	0.95	0.87	0.44	0.61		0.748	0.95	0.97	0.59	0.57
	0.975	0.944	0.902	0.734	0.613		0.99	0.85	0.92	0.97	0.556		0.99	0.85	0.83	0.58	0.64		0.968	0.92	0.96	0.61	0.55
	0.948	0.932	0.883	0.692	0.748		0.99	0.86	0.89	0.98	0.915		0.99	0.93	0.67	0.57	0.41		0.453	0.884	0.57	0.62	0.52
	0.984	0.954	0.936	0.788	0.728		0.99	0.94	0.79	0.97	0.766		0.99	0.92	0.76	0.72	0.39		0.633	0.872	0.65	0.61	0.8
	0.98	0.987	0.918	0.785	0.745		0.99	0.96	0.87	0.95	0.837		0.99	0.89	0.61	0.76	0.56		0.534	0.97	0.77	0.43	0.591
	0.976	0.986	0.914	0.798	0.741		0.99	0.97	0.91	0.96	0.78		0.99	0.78	0.79	0.81	0.39			0.718	0.88	0.51	0.293
	0.982	0.98	0.861	0.817	0.67		0.99	0.78	0.97	0.97	0.708		0.96	0.89	0.88	0.83	0.59			0.773	0.88	0.67	0.559
	0.972	0.976	0.975	0.759	0.755		0.972	0.974	0.77	0.95	0.517		0.99	0.86	0.66	0.87	0.52			0.589	0.88	0.47	0.589
	0.957	0.983	0.964	0.781	0.784		0.675	0.982	0.91	0.95	0.663		0.99	0.9	0.58	0.88	0.55			0.818	0.61	0.56	0.411
	0.966	0.972	0.965	0.847	0.807		0.956	0.967	0.88	0.853	0.82		0.89	0.82	0.8	0.58	0.55			0.743	0.66	0.478	0.365
	0.961	0.98	0.937	0.735	0.778		0.965	0.961	0.9	0.912			0.99	0.74	0.92	0.382	0.616			0.628	0.78	0.48	0.305
	0.967	0.978	0.966	0.867	0.575		0.968	0.984	0.89	0.931			0.98	0.78	0.89	0.751	0.419			0.639	0.67	0.952	0.281
	0.975	0.983	0.95	0.876	0.732		0.929	0.979	0.82	0.778			0.99	0.95	0.56	0.317	0.623			0.915	0.362	0.334	0.458
	0.934	0.981	0.967	0.772			0.925	0.972	0.86	0.816			0.988	0.92	0.92	0.263	0.464			0.982	0.716	0.535	0.4
	0.976	0.969	0.97				0.762	0.984	0.9	0.855			0.844	0.79	0.75	0.396	0.431			0.983	0.418	0.339
	0.964	0.976	0.961				0.89	0.986	0.93	0.891			0.912	0.644	0.559	0.355	0.422			0.765	0.454	0.405
		0.973	0.96				0.958	0.969	0.85	0.902			0.641	0.607	0.493	0.512				0.978	0.373	0.584
		0.837	0.971				0.957	0.988	0.866	0.86			0.857	0.896	0.551	0.49				0.983	0.479	0.362
		0.949	0.929				0.871	0.984	0.906	0.811			0.751	0.745	0.551	0.49					0.427
			0.952				0.945	0.99	0.937	0.824			0.793	0.653	0.42	0.44					0.675
			0.909				0.577	0.979	0.92				0.723	0.699	0.575	0.47					0.493
			0.922						0.905				0.958	0.693	0.573	0.53					0.538
									0.875				0.752	0.663	0.444	0.79					0.544
	n = 31	n = 34	n = 37	n = 29	n = 28				0.936				0.515	0.896	0.865	0.498					0.717
									0.972				0.677	0.955	0.681	0.817					0.545
									0.967				0.986	0.607	0.515	0.596					0.705
									0.984				0.68	0.534	0.459	0.508					0.644
									0.984				0.97	0.806	0.624	0.343
									0.977				0.943	0.697	0.378	0.58			n = 20	n = 33	n = 42	n = 33	n = 29
									0.991				0.917	0.923	0.775				no SB43	no SB43	no SB43	no SB43	no SB43
									0.973				0.869	0.836	0.678				vs CO	vs CO	vs CO	vs CO	vs CO
													0.891	0.864	0.599				p = 0.0251	p = 0.0004	p < 0.0001	p < 0.0001	p < 0.0001
							n = 36	n = 36	n = 46	n = 35	n = 25		0.571	0.699	0.568
							full SB43	full SB43	full SB43	full SB43	full SB43		0.637	0.808	0.807
							vs ENO	vs ENO	vs ENO	vs ENO	vs ENO		0.833	0.877	0.499
							p = 0.0034	p < 0.0001	p < 0.0001	p < 0.0001	p < 0.0001		0.976	0.708	0.604
													0.876	0.911	0.601
							full SB43	full SB43	full SB43	full SB43	full SB43		0.575	0.535	0.696
							vs no SB43	vs no SB43	vs no SB43	vs no SB43	vs no SB43		0.971	0.881	0.632
							ns	p = 0.0047	p < 0.0001	p < 0.0001	p < 0.0001		0.7	0.885	0.567
													0.943	0.811	0.325
													0.531	0.708	0.679
													0.629	0.69	0.726
													0.887	0.858	0.615
													0.599	0.98	0.83
													0.653	0.657	0.483
													0.923	0.783	0.554
													0.984	0.941	0.628
													0.71	0.664	0.704
													0.711	0.833	0.709
													0.82	0.639	0.757
													0.784	0.932	0.844
													0.959	0.942	0.759
													0.753	0.841	0.731
													0.718	0.817	0.56
													0.838	0.627	0.769
													0.789	0.961	0.601
														0.702	0.713
														0.946
													n = 72	n = 74	n = 73	n = 44	n = 31
													ENO	ENO	ENO	ENO	ENO
													vs CO	vs CO	vs CO	vs CO	vs CO
													p < 0.0001	p < 0.0001	p < 0.0001	p < 0.0001	p < 0.0001

## Sheet: Figure 2e
	Organoid Perimeter
	CO						full SB43						ENO						no SB43
Day	7	10	14	20	25		7	10	14	20	25		7	10	14	20	25		7	10	14	20	25
	1940.11	2517.22	4018.62	5951.76	6028.44		2536.64	3508.41	4830.15	5117.93	4779.85		1980.54	2852.64	5612.82	7240.3	10345.6		2056.45	2744.71	4198.17	6562.26	9073.64
	1869.76	2751.74	3754.13	5124.86	5953.2		2387.99	3488.83	4358.11	5196.4	4181.5		1991.76	3120.37	4425.71	7709.39	8398.75		1751.45	2732.47	3777.51	8646.97	6298
	1908.25	2643.92	3546.31	5562.62	5953.08		2395.12	3291.31	4107.92	5530.52	4946.22		2040.83	3185.65	4671.16	9014.59	7851.58		1816.45	2681.88	5581.59	9309.12	10299.3
	1895.01	2823.08	3628.6	5407.58	5731.15		2480.09	3417.66	4711.88	5342.37	4422.74		2033.2	2895.33	4478.03	7941.05	9040.45		1769.49	2594.89	5245.8	6722.79	5403.59
	1819.86	2609.62	3772.53	5093.3	5908.13		2431.74	3496.42	4643.12	5369.25	4664.73		2079.15	3220.93	4573.88	7224.97	7816.56		1805.07	2531.17	3730.44	7282.63	6110.61
	1742.07	2800.88	3950.21	4647.88	5929.71		2479.16	3451.06	4470.4	5168.62	6978.61		2018.75	2803.04	6041.23	7160	5446.89		1748.79	2876.77	3609.65	4907.68	5356.65
	1796.53	3273.2	3764.01	5138.4	6064.57		2472.89	3299.06	4609.46	5482.31	5904.2		2381.64	3178.86	4375.45	6772.37	6809.54		2044.92	2314.65	3211.85	5347.37	5386.27
	2038.67	2714.3	3420.18	5475.84	6085.12		2502.4	3163.45	4666.75	5387.58	6261.07		2371.64	3052.81	5219.97	5000.37	5262.13		2019.52	2593.52	3775.55	7133.39	5678.93
	1796.49	2783.31	3945.6	5261.05	6431.3		2474.76	3396.86	4681.87	4555.48	5603.65		2344.69	3143.46	3584.96	7076.61	7115.29		2097.07	2457.75	3383.51	4632.96	6471.68
	1839.73	2544.1	4579.73	4640.12	5828.09		2423.52	3420.12	4860.07	5351.29	4275.94		2365.39	3130.84	4927.73	4846.55	7445.14		2062.23	2364.39	3927.96	6061.08	6339.16
	1791.54	2838.02	3617.64	5178.82	6011.45		2452.01	3449.81	4474.17	5029.99	6644.55		2314.24	3050.64	4739.46	5764.18	5532.17		2012.76	2366.08	3951.68	4429.69	7618.37
	1840.9	2851.33	3892.96	5383.86	6427.49		2496.59	3400.33	4621.53	5835.69	5989.69		2306.38	3010.96	4159.19	6750.08	9048.82		1995.21	2763.91	3408.45	4676.88	6545.5
	1842.04	2699.36	3858.41	5105.89	5133.05		1879.58	2823.19	5352.55	5434.58	5907.16		2390.77	2928.57	3653.37	7982.4	7090.54		3265.36	2798.67	3442.42	4849.97	7044.71
	1808.38	2721	4142.94	4412.28	5068.34		1830.48	2627.52	3510.32	4733.48	6187.09		2390.36	3181.17	4161.51	4904.86	7280.18		1740.36	2759.39	3416.51	4804.87	7222.79
	1774.25	2790.16	4078.84	4562.07	5728.08		1838.91	2746.2	3404.75	4069.77	6265.46		2368.11	3163.74	4541.53	6823.55	5645.06		1641.78	2807.9	3514.22	5730.47	9536.85
	1799.71	3001.93	3535.21	5561.09	6289.62		1869.9	2615.6	3681.3	4902.71	6311.72		2344.91	3002.18	3851.91	7214.99	7564.05		3621.57	2726.41	3541.03	6232.34	7740.17
	1782.2	2601.53	3853.28	5781.84	7287.41		1890.15	2608.85	3130.34	5053.43	6360.55		2366.34	3262.87	3947.71	5893.23	7492.03		1732.81	264.95	3489.67	5902.81	7330.24
	1832.7	2826.1	3908.65	5803.09	6583.03		1866.85	2728.73	3376.72	5011.19	6495.37		2394.99	2944.76	4248.78	5955.21	11185.2		2890.84	2828.91	4671.97	5975.53	7956.99
	1824.67	2732.11	3520.52	5473.05	6614.37		1814.53	2570.73	3550.68	5094.9	6743.54		2203.93	3162.85	4071.82	5522.39	11470.7		1830.37	2528.76	4237.04	5396.69	5614.44
	1828.47	3652.99	3555.45	5422.39	6418.29		1847.63	2663.08	3185.08	5009.18	6623.76		2160.35	3061.49	4450.62	4687.04	8105.56		1546.18	2228.62	3830.99	7156.1	8741.29
	2439.81	3754.85	3754.42	5316.07	6464.9		1870.53	2413.96	3491.16	4922.78	6522.86		2264.16	3059.68	3428.72	4732.71	11071		2908.59	3577.97	3504.97	6923.12	9050.55
	2460.42	3831.81	3879.63	5441	6271.34		1839.69	2848.64	3081.56	5211.42	6984.93		2306.65	2720.32	3688.24	5288.74	7381.08		2138.89	2644.43	3344.63	5928.81	8279.05
	2497.11	3896.44	4268.51	5231.15	5504.57		2127.26	3069.9	3546.52	4991.39	6972.26		2201.27	2895	4716.97	4456.28	8576.37		2635.86	3753.68	3087.33	7055.69	7098.52
	2566.08	3856.71	4173.55	4779.41	6365.48		2756	3163.13	3969.16	4997.54	7541.19		2148.78	3080.42	4676.97	4740.59	8623.55			2439.84	4444.06	7292.27	8148.55
	2527.48	3826.69	4368.78	5158.74	5884.76		2140	3123.14	4214.99	5522.67	6892.03		2511.27	2936.87	4262.01	6547.46	7592.69			2556.36	4248.37	7074.49	6993.13
	2582.34	3600.35	4569.02	5114.01	6440.48		1999.35	2849.45	3946.21	5692.6			2189.89	3223.06	3533.4	8411.6				3434.03	3763.65	6477.11	8988.18
	2400.41	3400.76	4451.6	5233.83	5838.76		1990.63	2912.72	4008.06	5594.64			2201.03	3107.27	3341.58	5286.6				3124.29	4526.55	4487.1	10103.9
	2356.11	3923.76	4499.86	4712.84	5070.53		2325.88	3122.77	4227.1	5697.55			2138.11	2678.04	4754.12	8729.65				2916.45	5355.05	7312.86	6524.56
	2627.43	3685.74	4191.83	4921.02			2325.03	3136.94	4043.94	5683.5			1900.66	2865.3	3586.3	11145.9				2289.67	3693.51	4981.74	7777.3
	2545.59	3920.36	4101.07				3395.68	4228.56	4178.2	5752.67			2172.42	3165.04	4363.89	7115.96				2215.36	6323.54	7109.18
	2560.8	2307.39	4518.78				3170.96	4232.55	3884.82	5169.24			2194.24	3359.75	5012.46	8170.26				2628.71	4775.3	6870.46
		2253.03	4336.6				2751.22	3920.74	4114.69	5307.74			2705.24	3632.84	5479.86	6524.67				2311.25	6699.18	5219.71
		2617	4523.37				2890.75	4132.33	4325.13	5622.32			2050.07	3040.68	4802.18	7120.68				2181.55	4008.15	7351.13
		2412.31	3183.58				3082.08	4130.42	4396.15	5699.18			2654.17	3501.32	5414.44	8336.4					4122.22
			3052.83				3007.99	4084.47	4376.84	5720.44			2544.45	3335.59	4864.96	9236.96					3918.54
			3565.84				3908.65	4261.64	3997.14				2741.58	3906.46	5580.94	8091.5					4530.47
			3436.77						3966.06				1988.11	3753.13	5713.27	7283.15					4660.64
									4343.7				2454.34	4063.1	6580.68						3998.19
	n = 31	n = 34	n = 37	n = 29	n = 28				4314.4				3325.28	2879.21	3730.96						3535.83
									4852.66				2737.15	2710.93	4619.12						4518.84
									4960.02				1888.37	4307.19	6371.26						3744.41
									4518.22				2432.73	4421.51	6505.43						3733.72
									4649.14				2031.51	2901.2	4664.98
									4817.06				2065.81	3596.53	6540.96				n = 23	n = 33	n = 42	n = 33	n = 29
									4674.33				1936.24	2775.67	3873.92				no SB43	no SB43	no SB43	no SB43	no SB43
									4817.49				2471.49	3216.72	4450.72				vs CO	vs CO	vs CO	vs CO	vs CO
													2178.52	2842.22	4598.02				ns	p = 0.0019	ns	p < 0.0001	p < 0.0001
							n = 36	n = 36	n = 46	n = 36	n = 25		2886.32	3940.22	5525.77
							full SB43	full SB43	full SB43	full SB43	full SB43		2570.35	3245.71	4316.08
							vs ENO	vs ENO	vs ENO	vs ENO	vs ENO		2463.79	3266.67	5796.91
							ns	ns	p < 0.0001	p < 0.0001	p < 0.0001		1876.96	3370.44	4935.19
													2655.35	3201.43	5204.57
							full SB43	full SB43	full SB43	full SB43	full SB43		3117.28	3696.59	4267.3
							vs no SB43	vs no SB43	vs no SB43	vs no SB43	vs no SB43		1955.04	3488.23	5478.88
							ns	p < 0.0001	ns	p < 0.0001	p = 0.0001		2444.57	3357.43	5445.98
													1984.49	2991.52	6468.01
													3116.45	3641.26	4854.5
													2887.31	3328.55	4374.2
													2065.03	3485.64	5411.33
													3052.01	3071.99	4206.21
													2911.06	3732.49	5922.74
													2980.42	3722.15	5779.74
													2493.44	3200.86	5044.67
													3185.39	4688.73	5330.59
													3595.34	3875.28	4924.49
													3721.67	4691.09	5261.81
													3030.54	4315.54	5289.85
													2498.07	4436.92	5839.95
													2909.7	4195.9	5377.12
													3166.06	3888.92	5420.4
													3021.48	4736.42	5151.82
													3039.39	3909.97	6125.01
														4827.38	5485.05
														3991.38
													n = 72	n = 74	n = 73	n = 37	n = 25
													ENO	ENO	ENO	ENO	ENO
													vs CO	vs CO	vs CO	vs CO	vs CO
													p < 0.0001	p = 0.0018	p < 0.0001	p < 0.0001	p < 0.0001

## Sheet: Figure 3d
	SOX2/DAPI (%)
	CO with H1 hESC line				ENO with H1 hESC line
Day	16	24	50		16	24	50
	63.1103	40.5204	13.1765		82.7913	63.9853	14.4913
	58.2309	41.3452	12.4355		67.046	48.4014	15.3487
	65.096	57.1027	8.53934		82.7703	61.0632	9.15536
	59.1392	45.978	9.5907		80.988	45.2699	11.9905
	53.557	45.5824	13.5701		57.2795	68.8189	18.3614
	40.4695	19.5973	15.8927		83.317	68.9546	16.4478
	52.3542	36.0147	20.0917		74.4349	46.3901	14.2316
	13.5558	11.6681	15.7488		77.6318	57.5993	16.8355
	33.2833	39.9397			65.1171	64.9291
	41.7203	45.3925			81.3695	58.4062
	47.8195	26.7593			76.9205	56.8985
	75.0325	42.3453			85.3328	45.0893
	55.2703	43.7127			74.5835	43.6496
					84.4964	78.8235
	n = 13	n = 13	n = 8
					n = 14	n = 14	n = 8
	4 independent	3 independent	2 independent		ENO	ENO	ENO
	experiments	experiments	experiments		vs CO	vs CO	vs CO
					p < 0.0001	p = 0.0002	ns
					4 independent	3 independent	2 independent
					experiments	experiments	experiments

## Sheet: Figure 3e
	DCX/Organoid area (%)
	CO with H1 hESC line					ENO with H1 hESC line
Day	16	24	50	85		16	24	50	85
	10.9373	26.1973	62.85	60.5895		5.99448	13.4885	53.5787	59.6244
	11.6168	21.683	49.3657	59.8076		2.34165	15.8571	44.1447	61.7932
	13.024	28.05	60.4729			3.44294	11.9653	57.6013
	14.1825	34.1397	51.9715			3.57281	11.7494	57.6507
	8.84407	20.9532	51.3141			3.88432	13.6386	40.079
	10.4864	22.3661	52.7901			3.16652	10.0691	51.3079
	12.5552	20.226	55.738			4.06716	11.7429	54.6333
	9.54607	24.403	54.5097			6.50273	10.8114	58.599
	12.7643	17.9074				2.53434	12.5634
	10.2537	26.5898				5.70414	14.1226
	3.04357	28.7926				4.05593	10.9809
	6.70337	26.9666				3.05865	10.9627
		13.2247				7.00436	9.12263
		21.3867
	n = 12	n = 14	n = 8	n = 2		n = 13	n = 13	n = 8	n = 2
						ENO	ENO	ENO	ENO
	4 independent	3 independent	2 independent			vs CO	vs CO	vs CO	vs CO
	experiments	experiments	experiments			p < 0.0001	p < 0.0001	ns	ns
						4 independent	3 independent	2 independent
						experiments	experiments	experiments

## Sheet: Figure 3g
	% VZ area / TOT area
	CO with H1 hESC line			ENO with H1 hESC line
Day	16	24		16	24
	60.0546	36.6635		86.7555	55.2278
	54.1604	41.8048		75.6169	76.2185
	69.1749	26.7188		56.8481	66.2834
	63.0809	39.0226		84.9522	58.969
	68.075	37.3689		69.6468	90.7202
	59.3671	44.8173		67.1855	50.3125
	54.2649	67.8903		47.2808	44.7148
	60.4452	51.5587		54.2016	57.3793
	57.7035	62.6686		87.271	70.7412
	50.9921	49.6037		71.2102	40.592
	81.3147	55.7043		79.0716	84.6879
	65.8136			84.2021	74.5164
	87.0229			77.6596
				81.5633
	n = 13	n = 11
				n = 14	n = 12
				ENO	ENO
				vs CO	vs CO
				ns	p = 0.0074

## Sheet: Figure 4c
	% PAX6+ / DAPI in VZ
	CO with H1 hESC line	ENO with H1 hESC line
Day	16	16
	72.4138	78.5047
	42.4242	98.2456
	1.1236	68.9655
	0	97.1698
	0	88.7097
	1.78571	85.4701
	35.443	72.2689
	29.8701	91.5663
	37.6344	97.0149
	45.098	35.0515
	50	27.7778
	2.35294	58.8235
	1.85185	72
	0	58.5366
	0	40.3226
	35.8491	59.1195
	40.5405	58.3893
	34.8837	49.6
	0	73.6434
	3.22581	75.7895
	0	95.9184
	68.9655	98.8889
	0	99.0991
	7.31707	96.4706
	50	79.2453
	3.0303	84.9057
	0	75.8621
	31.5789	61.6667
	2.63158	82.7586
	0	47.3684
	66.6667	68.4211
	39.0244	57.1429
	58.3333	83.871
	51.3514	92.1569
	54.0541	59.1195
	71.0526	58.3942
	90.1235	71.875
	100	62.6374
	78.4314	50
	0	72.9167
	0	85
	0	61.2903
	100	81.25
	0	94.1176
	48.7805	77.2727
	86.8852	59.4595
	0	68.75
	0	86.6667
	36	54.717
	29.2135	21.5686
	39.5062	16.25
	42.5	37.7358
	43.9024	37.6623
	48.7179	47.0588
	29.8507	31.5789
	0	44.6809
	1.42857	51.8519
	29.1667	57.7465
	32.2581	26.5823
	23.0769	44.898
	34.375	41.8919
	0	91.3793
	10.8696	47.6923
	0	62.7451
	0	53.8462
	0	48.1481
	34.6154	54.1667
	33.3333	48.8372
	51.3514	66.6667
	46.1538	91.6667
	17.0213	90
	0	79.5918
	57.1429	87.5
	42.8571	94.7368
	30.2326	79.4872
	61.8182	91.8919
	60.3448	81.8182
	62.1622	88.8889
	50	80.6452
	45	87.5
	43.3333	93.75
	100	69.5652
	61.9048	53.3333
	46.6667	92.3077
	100	91.3043
	27.5862	79.1667
	11.5385	81.25
	0	65.1515
	0	85.7143
	0	73.6842
	14.2857	84.4828
	30	98.1481
	45	77.193
	76.4706	88.4058
	87.0968	95.3846
	81.8182	85
	0	91.8919
	0	76.4706
	0	40.9091
	48	88.6364
	7.69231	84.6154
	10.7143	75.6757
	17.3913	93.0556
	47.619	88.8889
	65	81.3333
	63.6364	71.4286
	94.7368	64.7059
	68.75	77.7778
	0	89.3617
	27.7778	86.1538
	12.5	89.8305
	66.6667	82.3529
	54.5455	97.0588
	64.7059	77.5
	56	85.2941
	21.7391	95.2381
	0	87.5
	0
	0
	0
	100
	84.6154
	88.8889
	0
	3.22581
	0
	90.566
	88.5714
	93.8776
	55.5556
	71.4286
	57.1429
	76
	90.9091
	50
	0
	0
	0
	38.0952
	5.88235
	0
	94.8718
	76.6667
	100
	n = 145	n = 117
		ENO
		vs CO
		p < 0.0001
	n = 13 organoids	n = 15
	Across 4 batches	Across 4 batches

[truncated: 41 more sheets: Figure 4d, Figure 4g, Figure 4h, Figure 4l, Figure 5c, Figure 5d, Figure 5f, Figure 5i, Figure 5j, Figure 5l, Supplementary Figure 1d, Supplementary Figure 1e, Supplementary Figure 1g, Supplementary Figure 1h, Supplementary Figure 2b, Supplementary Figure 2c, Supplementary Figure 2d, Supplementary Figure 4c, Supplementary Figure 4d, Supplementary Figure 4e …]
